# Supplementary material for: The genetic link between thyroid dysfunction and alopecia areata: a bidirectional two-sample Mendelian randomization study
Source: Front Endocrinol (Lausanne). 2024 Aug 14;15:1440941. doi: 10.3389/fendo.2024.1440941 (PMC11349512; doi:10.3389/fendo.2024.1440941)
Supplement: Supplementary file 8 [file Table2.xls]

## Sheet: Sheet1
Supplementary Table S2:SNP information for all tool variables in forward and reverse MR analysis.
SNP	Effect_allele	Other_allele	Beta	Se	Eaf	P-val	R2	F
Forward MR analysis
GD
rs6679677	A	C	0.3769	0.0536	0.111844	2.14e-12	0.0282218	13318.9
rs1977710	G	A	0.1461	0.0223	0.444294	5.19e-11	0.0105401	4885.39
rs12612769	C	A	0.1449	0.0252	0.218448	8.78e-09	0.00716923	3311.68
rs231779	T	C	0.2352	0.0222	0.467891	3.61e-26	0.0275455	12990.7
rs6780858	G	A	-0.1634	0.0225	0.46812	3.85e-13	0.0132955	6179.72
rs13136820	T	C	-0.1361	0.0244	0.700325	2.37e-08	0.00777493	3593.66
rs9260041	T	C	-0.3419	0.0239	0.289808	1.77e-46	0.0481188	23183.7
rs7741597	C	T	-0.2215	0.029	0.144076	2.27e-14	0.0121005	5617.49
rs6936707	T	C	-0.4627	0.0479	0.0351044	4.61e-22	0.0145034	6749.43
rs13210649	G	T	0.1354	0.0219	0.441595	6.87e-10	0.00904151	4184.43
rs7746061	A	G	-0.3836	0.0516	0.055725	1.02e-13	0.0154859	7213.81
rs9357156	C	A	0.4396	0.0251	0.230863	1.09e-68	0.0686283	33793.4
rs9273410	A	C	0.3072	0.024	0.429379	1.52e-37	0.0462446	22236.9
rs860262	A	C	-0.1373	0.0245	0.41768	2.11e-08	0.00917015	4244.52
rs2466028	C	T	-0.145	0.0235	0.361033	6.28e-10	0.00970044	4492.37
rs10821944	T	G	-0.1566	0.0232	0.703121	1.43e-11	0.0102382	4743.99
rs61850863	A	G	0.2027	0.0339	0.144977	2.18e-09	0.0101863	4719.67
rs4409785	C	T	0.2029	0.035	0.143693	6.81e-09	0.0101312	4693.89
rs61226717	T	G	0.2365	0.0357	0.109348	3.6e-11	0.0108946	5051.49
rs28414437	C	A	0.2871	0.0228	0.424075	1.98e-36	0.0402629	19239.9
rs11643872	T	G	-0.2374	0.0387	0.565618	8.85e-10	0.0276941	13062.8
rs17689159	C	T	0.1621	0.024	0.304638	1.55e-11	0.0111325	5163.02
rs1569723	A	C	0.1641	0.0232	0.711732	1.62e-12	0.0110499	5124.33
rs34544259	G	A	0.1406	0.0228	0.40471	6.75e-10	0.00952518	4410.43
rs5751536	A	G	-0.2096	0.038	0.451066	3.37e-08	0.0217557	10199.4
rs5912815	G	T	-0.1811	0.0198	0.579925	6.06e-20	0.0159796	7447.53
HT
rs78765971	G	GAC	0.2125	0.0245	0.148064	3.95e-18	0.0113921	4559.09
rs6679677	A	C	0.3275	0.0235	0.10821	5.37e-44	0.0207006	8363.06
rs34636506	G	A	-0.1346	0.0176	0.373849	1.92e-14	0.00848194	3384.49
rs11889341	T	C	0.1245	0.0191	0.249062	6.64e-11	0.00579803	2307.3
rs73192661	T	C	-0.1016	0.0168	0.428715	1.45e-09	0.00505637	2010.66
rs9357119	T	G	-0.1507	0.0199	0.3761	3.65e-14	0.010658	4262.13
rs3997998	T	C	-0.1646	0.0246	0.1621	2.22e-11	0.00735978	2933.4
rs9271365	G	T	0.2531	0.0192	0.442657	1.44e-39	0.0316085	12913.7
rs7030280	T	C	0.2051	0.0177	0.747314	6.44e-31	0.0158871	6387.03
rs2110451	A	G	0.0998	0.0181	0.375548	3.33e-08	0.00467149	1856.89
rs11611029	T	C	-0.0958	0.0168	0.393049	1.16e-08	0.00437886	1740.06
rs3184504	C	T	-0.179	0.0171	0.672884	1.4e-25	0.0141052	5660.38
Hypothyroidism
rs6679677	A	C	0.3637	0.0159	0.108444	2.39e-115	0.0255782	10766
rs2988277	T	C	0.0593	0.0106	0.287022	2.49e-08	0.00143923	591.136
rs2234167	A	G	0.0825	0.015	0.102013	3.75e-08	0.00124699	512.078
rs926103	C	T	-0.0678	0.0104	0.697985	7.65e-11	0.00193805	796.412
rs78765971	G	GAC	0.2444	0.0162	0.146942	1.68e-51	0.0149747	6235.06
rs12117927	A	C	0.0627	0.0105	0.476541	2.29e-09	0.00196132	805.994
rs114285740	C	G	0.1669	0.0301	0.0273776	3.06e-08	0.00148348	609.338
rs10917477	G	A	0.064	0.01	0.386901	1.75e-10	0.00194321	798.539
rs7574865	G	T	-0.1321	0.0117	0.74252	1.67e-29	0.00667248	2755.03
rs1534430	T	C	-0.086	0.0101	0.428394	1.44e-17	0.00362216	1490.99
rs3087243	A	G	-0.1466	0.0102	0.386088	4.77e-47	0.010188	4221.52
rs2111485	G	A	0.0813	0.0102	0.479023	1.43e-15	0.00329903	1357.54
rs11675342	T	C	0.0906	0.01	0.387729	1.4e-19	0.00389725	1604.67
rs13090803	T	G	0.0829	0.0128	0.190624	9e-11	0.00212064	871.606
rs73192661	T	C	-0.1061	0.01	0.428858	4.05e-26	0.00551466	2274.32
rs307558	A	G	-0.0688	0.0119	0.742625	8.01e-09	0.00180943	743.465
rs4835534	C	T	-0.1421	0.0132	0.156356	7.06e-27	0.00532711	2196.56
rs7441808	G	A	0.0766	0.0111	0.21091	5.17e-12	0.00195304	802.586
rs187707293	A	T	0.2419	0.044	0.0133864	3.99e-08	0.00154565	634.915
rs3775291	T	C	-0.0649	0.0108	0.287788	1.65e-09	0.00172664	709.387
rs13109179	A	G	0.0647	0.01	0.461895	9.42e-11	0.00208089	855.233
rs1479565	A	G	0.0975	0.0101	0.498866	7.53e-22	0.0047531	1958.74
rs434294	G	A	-0.0683	0.0109	0.322802	3.36e-10	0.0020395	838.187
rs1432806	G	A	0.0583	0.0105	0.338619	2.89e-08	0.0015224	625.35
rs244685	G	T	-0.0858	0.0132	0.79915	7.06e-11	0.00236322	971.546
rs10075764	G	A	-0.057	0.0104	0.302413	4.26e-08	0.00137081	562.996
rs9264277	C	T	-0.0862	0.0111	0.645071	9.03e-15	0.00340246	1400.25
rs7742626	C	T	0.0686	0.0116	0.267343	3.41e-09	0.00184352	757.496
rs881858	A	G	0.0665	0.0108	0.747899	8.46e-10	0.0016676	685.089
rs6908626	T	G	0.1441	0.0141	0.17075	2.04e-24	0.00588036	2426.03
rs2247314	C	T	-0.086	0.0104	0.376495	1.06e-16	0.00347237	1429.12
rs9271365	G	T	0.2484	0.0105	0.443466	4.91e-123	0.0304569	12884
rs9277559	C	T	-0.133	0.012	0.331026	1.86e-28	0.00783438	3238.56
rs1364450	C	A	0.0886	0.0139	0.126235	1.97e-10	0.0017317	711.468
rs9497965	T	C	0.0827	0.0102	0.409035	3.71e-16	0.00330646	1360.61
rs1079418	G	A	-0.0657	0.011	0.262374	2.14e-09	0.00167077	686.396
rs853305	C	T	-0.0802	0.0111	0.718894	4.4e-13	0.00259964	1068.99
rs2445608	A	G	-0.0593	0.0101	0.430366	3.79e-09	0.00172414	708.36
rs7030280	T	C	0.2075	0.0108	0.745664	1.02e-82	0.0163312	6809.25
rs911760	A	C	0.0879	0.0125	0.212143	1.95e-12	0.00258276	1062.03
rs10126000	A	C	-0.0683	0.0104	0.688692	5.13e-11	0.00200026	822.029
rs12379417	A	G	0.0583	0.0103	0.317559	1.51e-08	0.00147318	605.101
rs3118469	T	A	0.0803	0.0106	0.295174	3.82e-14	0.002683	1103.36
rs71508903	T	C	0.0934	0.0125	0.210816	9.34e-14	0.00290272	1193.99
rs4529854	T	C	-0.0768	0.0107	0.723438	6.56e-13	0.00236019	970.294
rs736374	A	G	0.0832	0.0103	0.375103	6e-16	0.00324516	1335.3
rs61877856	T	C	-0.0658	0.0115	0.197495	1.14e-08	0.00137242	563.655
rs4409785	C	T	0.1069	0.0133	0.142566	8.04e-16	0.00279384	1149.07
rs11171710	A	G	-0.0698	0.01	0.443916	3.19e-12	0.00240537	988.915
rs7488011	T	C	0.1052	0.0111	0.356485	2.52e-21	0.00507763	2093.16
rs3184504	C	T	-0.1734	0.0102	0.668513	7.5e-65	0.0133261	5539.39
rs12582330	T	G	-0.061	0.0109	0.624365	2.05e-08	0.0017454	717.107
rs7990020	C	A	0.0577	0.0101	0.453482	9.97e-09	0.00165024	677.945
rs9511151	A	G	-0.0976	0.0106	0.279567	3.08e-20	0.00383715	1579.83
rs11406335	TG	T	-0.057	0.0103	0.417169	3.44e-08	0.00157992	649.011
rs79490353	C	T	0.2006	0.0349	0.0241151	8.82e-09	0.001894	778.277
rs2114702	A	T	0.07	0.0111	0.26671	3e-10	0.00191664	787.599
rs12593201	A	G	0.0905	0.0112	0.325432	7.69e-16	0.00359595	1480.16
rs142997491	G	A	0.2385	0.0412	0.0135637	7.02e-09	0.00152214	625.24
rs61759532	T	C	0.0905	0.0122	0.188941	1.42e-13	0.00251018	1032.12
rs9902341	T	C	0.0801	0.0129	0.172257	4.68e-10	0.00182965	751.785
rs7223956	C	T	-0.0902	0.0144	0.897005	4.27e-10	0.00150333	617.502
rs11875260	G	A	0.0751	0.0135	0.172925	2.54e-08	0.00161329	662.743
rs34536443	C	G	-0.1863	0.0263	0.0440279	1.46e-12	0.00292165	1201.8
rs10424978	A	C	-0.0775	0.0102	0.624328	2.77e-14	0.00281744	1158.81
rs12984428	A	G	-0.0659	0.0102	0.35604	1.11e-10	0.0019914	818.381
rs229528	T	C	0.0903	0.01	0.496016	2.31e-19	0.00407679	1678.89
rs5912815	G	T	-0.0511	0.0084	0.576761	1.05e-09	0.00127483	523.526
Hyperthyroidism
rs6679677	A	C	0.2936	0.0379	0.111921	8.79e-15	0.0171358	8028.58
rs3087243	A	G	-0.2038	0.0224	0.380249	7.94e-20	0.019576	9194.68
rs758778	C	T	0.3072	0.0348	0.203646	1.02e-18	0.0306094	14540.6
rs1794280	T	A	0.5463	0.0391	0.0985158	2.29e-44	0.0530098	25777.3
rs2856821	C	T	-0.1879	0.0274	0.196264	7.69e-12	0.0111388	5187.15
rs9258222	A	G	-0.2367	0.0418	0.0868963	1.44e-08	0.00889094	4130.98
rs604912	G	A	0.1198	0.0217	0.538777	3.15e-08	0.00713286	3308.26
rs2160215	C	T	0.2483	0.0226	0.425594	3.82e-28	0.0301438	14312.6
rs4338740	C	T	0.1844	0.0264	0.207075	2.87e-12	0.0111664	5200.14
rs58722186	T	C	0.1359	0.0233	0.302235	5.23e-09	0.00778974	3615.31
rs6131010	G	A	0.1306	0.0237	0.712807	3.6e-08	0.00698332	3238.41
TC
rs3813636	G	T	0.69816	0.08497	0.5227	1.44e-16	0.243211	380.827
rs638335	T	G	-1.40143	0.1176	0.7619	1.09e-35	0.712574	2937.81
rs12140722	C	A	0.635518	0.08543	0.4797	7.86e-14	0.201609	299.235
rs17571067	A	C	-0.569515	0.09178	0.291	4.44e-10	0.133838	183.104
rs4648935	T	G	-0.689952	0.08918	0.3463	7.02e-15	0.215526	325.565
rs546583	C	A	0.562997	0.08451	0.5329	2.3e-11	0.157797	222.024
rs12403117	A	C	-0.538026	0.09403	0.2722	8.96e-09	0.114693	153.519
rs1325201	T	G	0.6362	0.08591	0.6027	1e-13	0.193837	284.926
rs10494448	C	A	-0.552169	0.09228	0.3019	1.83e-09	0.128515	174.748
rs6670601	C	A	0.474333	0.08456	0.5611	1.86e-08	0.110816	147.683
rs678476	A	C	-0.637902	0.09004	0.321	1.02e-12	0.177383	255.525
rs10779770	C	A	0.700575	0.1254	0.8724	1.48e-08	0.109271	145.371
rs10493096	A	C	-0.683197	0.117	0.1507	3.4e-09	0.11948	160.796
rs1028400	C	A	0.560016	0.08672	0.6336	8.95e-11	0.145613	201.96
rs10916258	A	C	-0.735011	0.1172	0.1515	2.07e-10	0.138894	191.137
rs12040716	C	A	0.528862	0.08897	0.3667	2.44e-09	0.129908	176.925
rs12118017	C	A	0.661656	0.09973	0.2657	2.23e-11	0.170828	244.137
rs1750330	C	A	0.464738	0.08413	0.5294	3.07e-08	0.107617	142.906
rs1327144	C	A	0.71393	0.08551	0.4602	4.51e-17	0.253233	401.841
rs7528076	A	C	-0.568278	0.08718	0.365	5.92e-11	0.149699	208.624
rs4233904	C	A	0.626049	0.09423	0.7303	2.25e-11	0.154393	216.361
rs2011347	G	T	0.627547	0.08816	0.6493	8.29e-13	0.179351	258.979
rs1898422	A	C	-0.687762	0.1108	0.1705	3.5e-10	0.133797	183.04
rs1846861	C	A	0.652773	0.08532	0.5473	1.51e-14	0.21115	317.186
rs2001823	T	G	-0.594431	0.08694	0.5642	6.47e-12	0.173761	249.21
rs1813617	A	C	-0.510826	0.0875	0.3482	4.64e-09	0.118446	159.217
rs1880256	C	A	0.632805	0.0972	0.7554	5.46e-11	0.14798	205.813
rs2121697	C	A	-0.530858	0.08663	0.387	7.77e-10	0.133708	182.899
rs6546667	G	A	0.694148	0.08459	0.541	1.59e-16	0.239301	372.777
rs10928200	T	G	-0.761854	0.09678	0.2569	1.84e-15	0.221608	337.369
rs2368105	T	G	-0.54974	0.08459	0.4901	7.03e-11	0.151048	210.838
rs3769754	C	A	0.590561	0.0851	0.4738	3.24e-12	0.173902	249.455
rs2197176	C	A	0.629797	0.1106	0.8258	9.15e-09	0.114118	152.65
rs10199888	T	C	-1.20397	0.09614	0.2828	1.42e-37	0.588005	1691.25
rs12151689	C	A	0.661455	0.09328	0.7209	9.14e-13	0.176062	253.215
rs10208038	G	T	0.540426	0.08517	0.5615	1.93e-10	0.143821	199.056
rs12469609	G	T	0.681416	0.08627	0.5805	2.02e-15	0.226146	346.297
rs2452477	T	G	-0.66456	0.119	0.1425	1.6e-08	0.107931	143.373
rs6430168	G	T	0.626424	0.09948	0.7732	2.22e-10	0.137626	189.114
rs11688848	A	C	-0.79518	0.1122	0.1695	6.33e-13	0.178021	256.642
rs12715419	T	G	-0.579283	0.08599	0.3925	1.35e-11	0.160029	225.762
rs1459522	T	G	-0.523573	0.08729	0.3622	1.75e-09	0.126654	171.85
rs1482176	T	G	-0.625862	0.08637	0.3825	3.33e-13	0.185036	269.051
rs156166	C	A	0.606052	0.08453	0.5282	6.06e-13	0.183065	265.544
rs6793262	G	T	1.35712	0.08969	0.5909	7.57e-54	0.890451	9632.07
rs1468696	G	T	0.502031	0.08463	0.5009	2.72e-09	0.126017	170.862
rs1388492	T	C	0.530178	0.08976	0.6763	3e-09	0.123071	166.307
rs17018881	A	C	-0.748237	0.1219	0.1366	4.72e-10	0.13206	180.302
rs6440877	A	C	-0.501381	0.08547	0.5417	4.08e-09	0.124817	169.003
rs1499214	T	G	-0.604038	0.09358	0.2695	8.33e-11	0.143661	198.797
rs2844353	G	T	0.565314	0.08457	0.4991	2e-11	0.159789	225.361
rs7623609	T	G	0.492167	0.08971	0.6773	3.67e-08	0.105885	140.333
rs2722633	C	A	0.603672	0.08513	0.5178	1.07e-12	0.181979	263.618
rs9290550	T	G	-0.603489	0.09614	0.25	2.65e-10	0.136575	187.441
rs11927465	G	T	0.614706	0.08493	0.5486	3.65e-13	0.187147	272.828
rs4679695	C	A	0.559841	0.085	0.5666	3.83e-11	0.153931	215.594
rs9867503	C	A	0.641314	0.0916	0.6952	1.85e-12	0.1743	250.145
rs1390241	C	A	0.5449	0.08565	0.5615	1.72e-10	0.146212	202.932
rs513154	G	T	0.606786	0.08845	0.662	5.37e-12	0.164769	233.769
rs9824256	C	A	0.507498	0.08745	0.6534	5.78e-09	0.116656	156.493
rs9289086	C	A	0.65959	0.09295	0.3285	8.94e-13	0.191937	281.47
rs711943	C	A	0.461718	0.08438	0.5215	4.14e-08	0.106395	141.089
rs10031777	C	T	1.20899	0.08867	0.6152	9.3e-44	0.692033	2662.81
rs11098432	C	A	0.493476	0.08449	0.4889	4.68e-09	0.121699	164.196
rs11721807	T	G	-0.715802	0.09962	0.2295	3.94e-13	0.181205	262.249
rs1562058	A	C	-0.480296	0.08818	0.3512	4.68e-08	0.105127	139.21
rs17294252	A	C	-0.64531	0.1159	0.1525	1.81e-08	0.107641	142.94
rs1370301	G	T	0.643595	0.08547	0.5569	3.89e-14	0.204425	304.489
rs6828245	A	C	-0.69535	0.08646	0.3991	6.04e-16	0.231911	357.789
rs6533109	C	A	-0.492865	0.0858	0.5615	8.32e-09	0.11962	161.01
rs6827297	G	T	0.721547	0.09454	0.728	1.38e-14	0.206186	307.793
rs17039540	A	C	-0.581248	0.1068	0.1881	4.15e-08	0.103192	136.352
rs929958	A	C	-0.474494	0.08412	0.4672	1.56e-08	0.112088	149.591
rs4269220	G	T	0.486458	0.0857	0.5791	1.25e-08	0.115359	154.527
rs11132917	G	T	0.555997	0.0875	0.6498	1.77e-10	0.140692	194.017
rs153709	A	C	-0.546626	0.08647	0.4108	2.25e-10	0.144645	200.39
rs6882903	C	A	0.541113	0.09258	0.7175	4.3e-09	0.118699	159.603
rs6870385	C	A	0.501536	0.08994	0.6872	2.17e-08	0.108139	143.683
rs272620	G	T	0.532978	0.08958	0.3534	2.3e-09	0.129823	176.792
rs1021224	C	A	0.625938	0.08892	0.3819	1.5e-12	0.18497	268.934
rs2044241	A	C	-0.623261	0.09468	0.6889	3.46e-11	0.166505	236.723
rs12186611	A	C	-0.606236	0.09393	0.2716	8.42e-11	0.145416	201.64
rs461599	C	A	0.519194	0.08459	0.5395	7.49e-10	0.13394	183.266
rs4867811	G	T	0.553885	0.09123	0.3396	1.07e-09	0.137608	189.085
rs10475268	T	G	-0.57412	0.08545	0.4441	1.55e-11	0.162747	230.343
rs11743743	A	C	-0.726497	0.08588	0.4264	1.74e-17	0.258181	412.424
rs2589810	A	C	-0.537078	0.08446	0.5128	1.82e-10	0.144132	199.559
rs825770	G	T	0.599111	0.1021	0.7904	3.38e-09	0.118928	159.952
rs4336409	T	G	-0.500545	0.08621	0.3887	5.77e-09	0.119065	160.162
rs163192	A	C	-0.568278	0.08593	0.4229	3.2e-11	0.157631	221.746
rs10474588	C	A	0.663588	0.08487	0.5398	3.95e-15	0.218779	331.857
rs1224751	T	C	-0.613597	0.08499	0.4337	4.14e-13	0.184941	268.882
rs9344740	T	G	-0.581657	0.08668	0.5823	1.6e-11	0.164579	233.447
rs630695	G	T	-0.770244	0.1228	0.1366	1.87e-10	0.139942	192.815
rs1889562	G	T	0.628609	0.08707	0.4127	3.94e-13	0.191552	280.771
rs12524738	A	G	-2.72159	0.319	0.05297	1.08e-28	0.743137	3428.36
rs2488100	G	T	0.529499	0.08505	0.5795	4.2e-10	0.136641	187.545
rs6937429	G	T	0.531369	0.08824	0.6614	1.49e-09	0.126466	171.558
rs2184234	G	T	0.612674	0.08597	0.5664	8.27e-13	0.184375	267.873
rs9350030	G	T	0.604316	0.09255	0.3271	5.19e-11	0.160764	226.999
rs2690106	T	G	-0.593121	0.0871	0.3695	7.96e-12	0.163914	232.318
rs7770868	A	C	-0.618225	0.08499	0.4509	2.79e-13	0.189258	276.624
rs1358852	C	A	0.531804	0.0902	0.355	3.16e-09	0.129515	176.311
rs2756315	G	T	0.632428	0.08548	0.5341	1.07e-13	0.199052	294.498
rs9406232	A	C	-0.529159	0.08864	0.3315	2.06e-09	0.124104	167.901
rs4709487	T	G	-0.755023	0.1259	0.1348	1.11e-09	0.132971	181.736
rs6919522	A	C	-0.703804	0.09155	0.298	9.43e-15	0.207246	309.79
rs9386492	A	C	-0.481591	0.08765	0.3493	3.58e-08	0.10543	139.659
rs4896219	A	C	-0.540941	0.08547	0.4167	2.13e-10	0.142248	196.518
rs12210929	A	C	-0.531709	0.08478	0.462	3.15e-10	0.140541	193.774
rs2867803	A	C	-0.481429	0.08448	0.4428	1.11e-08	0.11437	153.031
rs2720392	A	C	-0.634312	0.08724	0.3642	2.72e-13	0.186336	271.375
rs10954267	A	C	-0.67629	0.08515	0.4948	1.42e-15	0.228659	351.286
rs274012	A	C	-0.487966	0.08535	0.5534	9.94e-09	0.117697	158.077
rs6944364	G	T	-0.549566	0.08559	0.4399	1.17e-10	0.14883	207.201
rs10260654	T	G	-0.521044	0.08762	0.356	2.42e-09	0.124484	168.488
rs10952871	T	G	-0.493805	0.0879	0.351	1.75e-08	0.111095	148.1
rs7781839	A	C	-0.489193	0.0858	0.5728	1.06e-08	0.117118	157.196
rs9655048	A	C	-0.594026	0.08777	0.3583	1.05e-11	0.162263	229.525
rs4721443	G	T	0.685774	0.1056	0.804	5.4e-11	0.148219	206.203
rs6949292	A	C	-0.537341	0.09206	0.2968	4.55e-09	0.120524	162.393
rs17137948	A	C	0.666895	0.08455	0.5191	2.25e-15	0.22205	338.234
rs1467345	A	G	-0.882856	0.1109	0.1736	5.21e-16	0.22364	341.354
rs6951443	A	C	-0.528273	0.08707	0.5835	1.14e-09	0.135645	185.964
rs4738050	G	T	0.519026	0.08615	0.6179	1.49e-09	0.127205	172.707
rs2981073	C	A	0.53883	0.08884	0.3802	1.12e-09	0.136835	187.855
rs6578080	T	G	-0.564226	0.08475	0.4274	2.37e-11	0.15582	218.728
rs1019024	C	T	1.29088	0.09109	0.4387	2.02e-47	0.820662	5422.64
rs1481897	A	C	-0.543693	0.09031	0.318	1.48e-09	0.128218	174.285
rs2911738	G	T	-0.635822	0.08945	0.3306	8.82e-13	0.178933	258.243
rs1552706	T	G	0.561943	0.09269	0.7109	1.1e-09	0.129799	176.754
rs3594	A	C	-0.644167	0.08906	0.3292	3.47e-13	0.183265	265.899
rs11786147	G	T	0.519984	0.0856	0.4327	1.11e-09	0.132742	181.376
rs2336409	C	A	0.586119	0.08502	0.4862	4.6e-12	0.171637	245.532
rs11993947	G	T	0.574364	0.08591	0.439	1.93e-11	0.162492	229.912
rs6984781	G	T	0.622725	0.09803	0.2732	1.59e-10	0.153999	215.708
rs7815102	G	T	0.503197	0.08974	0.3462	1.85e-08	0.114625	153.415
rs6471521	C	A	0.535973	0.08988	0.6766	2.12e-09	0.125715	170.394
rs7869617	C	A	0.47965	0.08421	0.5094	1.13e-08	0.114991	153.97
rs7866443	A	C	-0.622689	0.1092	0.1795	8.72e-09	0.114213	152.793
rs2250057	A	C	-1.34861	0.09026	0.407	1.63e-52	0.877914	8521.25
rs7848973	G	A	-0.555034	0.08441	0.527	4.12e-11	0.153582	215.018
rs1860990	T	G	-0.674325	0.1038	0.2041	5.51e-11	0.14773	205.405
rs7858672	G	T	0.523911	0.08892	0.6538	3.36e-09	0.124256	168.135
rs7034893	C	T	-1.93033	0.1346	0.1582	4.67e-56	0.99245	155763
rs10812736	A	C	-0.763141	0.1119	0.1699	4.65e-12	0.164272	232.925
rs1971100	T	G	-0.760784	0.1186	0.1458	7.52e-11	0.144168	199.618
rs10869031	G	T	0.553559	0.08603	0.5979	1.06e-10	0.14734	204.768
rs1887387	T	C	-0.641884	0.08793	0.3552	2.15e-13	0.18873	275.673
rs7849585	T	G	-0.621943	0.09684	0.2498	9.94e-11	0.144978	200.928
rs7909838	A	C	-0.626236	0.08671	0.3683	3.91e-13	0.182481	264.508
rs11006981	C	A	-2.36542	0.2435	0.06557	5.01e-32	0.685644	2584.61
rs9988716	A	C	-0.673737	0.113	0.1627	1.64e-09	0.123674	167.237
rs2026912	A	C	-1.08146	0.1473	0.09948	2.78e-14	0.209546	314.139
rs7904993	C	T	1.36226	0.1168	0.2352	4.47e-34	0.667629	2380.29
rs4255455	C	A	0.631112	0.08543	0.553	1.17e-13	0.196914	290.557
rs7907903	T	G	-0.599386	0.08663	0.5648	3.77e-12	0.176615	254.18
rs754038	C	A	1.29755	0.08914	0.5172	1.05e-49	0.840822	6259.49
rs10762573	C	A	0.768302	0.09634	0.7425	7.78e-16	0.225719	345.452
rs6584869	C	A	0.640365	0.09282	0.7131	3.82e-12	0.16779	238.919
rs2484667	C	A	0.473747	0.08544	0.4435	2.65e-08	0.110785	147.636
rs950275	A	C	-0.869407	0.09534	0.2718	2.65e-20	0.29921	505.949
rs12782349	A	C	-0.555649	0.09054	0.3045	6.99e-10	0.130772	178.279
rs10786634	G	T	0.573233	0.08545	0.5246	1.67e-11	0.1639	232.295
rs11592120	T	G	-0.563172	0.08591	0.3876	4.68e-11	0.150567	210.049
rs10787889	T	G	-0.650854	0.08824	0.3478	1.2e-13	0.19218	281.91
rs935990	C	A	0.733761	0.09027	0.6852	2.56e-16	0.232269	358.509
rs10833197	A	C	-0.579461	0.08526	0.431	9e-12	0.16469	233.635
rs11036050	A	C	-0.515336	0.08632	0.3838	2.09e-09	0.125614	170.237
rs4882110	T	G	-0.600386	0.08493	0.4655	1.27e-12	0.179374	259.019
rs948018	A	C	0.521887	0.09472	0.7327	3.11e-08	0.106686	141.521
rs1216502	C	A	0.592578	0.1073	0.8162	2.57e-08	0.105357	139.551
rs1193787	T	C	-0.665532	0.08469	0.464	2.82e-15	0.220318	334.851
rs1401186	A	C	-0.528862	0.08457	0.5111	3.48e-10	0.139779	192.552
rs1868534	G	T	0.520708	0.08434	0.5171	5.93e-10	0.13541	185.592
rs1822338	C	A	0.520035	0.08711	0.6276	2.1e-09	0.126412	171.474
rs630573	C	A	0.604221	0.09198	0.708	3.96e-11	0.150952	210.68
rs895649	G	A	1.18111	0.0962	0.3754	3.96e-36	0.654195	2241.78
rs10877902	T	G	0.658556	0.09125	0.3463	3.77e-13	0.196357	289.535
rs10744891	T	G	-0.557568	0.08994	0.3274	4.77e-10	0.136918	187.987
rs10777489	G	T	-0.475613	0.0856	0.5295	2.53e-08	0.11271	150.528
rs1032389	A	C	-0.617298	0.09315	0.2812	2.6e-11	0.154043	215.781
rs4149570	C	A	0.599657	0.09024	0.6911	2.39e-11	0.15353	214.932
rs2885280	A	C	-0.59602	0.1008	0.2278	2.66e-09	0.124978	169.252
rs4760566	C	A	0.60991	0.1081	0.8155	1.25e-08	0.111939	149.368
rs1513052	C	A	0.599657	0.08862	0.6588	1.06e-11	0.161658	228.505
rs4768352	T	G	-0.621199	0.08952	0.3316	3.04e-12	0.171058	244.532
rs10860779	A	C	-0.524756	0.09341	0.2764	1.67e-08	0.110149	146.684
rs4766901	T	G	-0.496923	0.08493	0.4843	4.45e-09	0.123345	166.728
rs7294444	T	G	-0.63036	0.08486	0.4271	8.53e-14	0.194453	286.051
rs1145012	A	C	-0.94469	0.1772	0.0625	3.87e-08	0.104583	138.405
rs9537154	A	C	-0.578569	0.1041	0.2007	2.2e-08	0.107398	142.58
rs1414154	A	C	-0.463105	0.08447	0.5004	3.81e-08	0.107233	142.334
rs9578483	A	C	-0.872274	0.1218	0.1392	2.78e-13	0.182338	264.254
rs9514535	A	C	-0.529329	0.08628	0.3709	7.44e-10	0.130755	178.252
rs9547491	G	T	0.543693	0.0897	0.6858	1.15e-09	0.127392	172.998
rs9535343	T	G	-0.519194	0.08695	0.3593	2.06e-09	0.124108	167.907
rs7985861	A	C	-0.606236	0.08811	0.3475	4.71e-12	0.166667	237
rs2483374	C	A	0.682405	0.08626	0.6016	1.8e-15	0.223224	340.537
rs4884522	A	C	0.694548	0.08585	0.5282	4.2e-16	0.240431	375.096
rs2243497	C	A	0.530858	0.08709	0.6178	9.62e-10	0.133084	181.914
rs7998196	G	T	-0.657002	0.09026	0.6353	2.42e-13	0.200022	296.291
rs9516234	C	A	0.654504	0.09342	0.7173	1.73e-12	0.173733	249.16
rs1885597	G	T	0.498403	0.08517	0.5337	4.42e-09	0.123639	167.182
rs2239214	G	A	1.55878	0.1133	0.2728	1.55e-47	0.964046	31774
rs4904753	T	G	-0.613228	0.09848	0.2344	3.58e-10	0.134969	184.893
rs17600706	T	G	-0.570753	0.09982	0.223	8.72e-09	0.112889	150.797
rs8019424	G	T	0.61804	0.08528	0.5314	3.39e-13	0.190233	278.385
rs17256058	T	G	-0.692547	0.1255	0.1303	2.26e-08	0.108703	144.523
rs12433740	T	G	-0.669235	0.09594	0.2538	2.05e-12	0.169642	242.096
rs8007859	T	G	0.542144	0.08611	0.6104	2.65e-10	0.139795	192.579
rs11638590	C	A	-0.667829	0.08758	0.566	1.8e-14	0.219112	332.504
rs12441088	T	G	-1.21462	0.09031	0.5583	1.11e-42	0.727622	3165.57
rs2414003	T	G	-0.740239	0.1139	0.161	4.42e-11	0.148034	205.901
rs4886485	C	A	0.511026	0.08451	0.4774	1.3e-09	0.130307	177.55
rs1827488	G	T	0.581785	0.08911	0.6646	5.44e-11	0.150896	210.589
rs8043171	T	G	-0.704006	0.1261	0.1259	1.53e-08	0.109086	145.095
rs8026464	C	A	0.645119	0.09177	0.6928	1.51e-12	0.177149	255.115
rs1511954	T	G	-0.66068	0.08938	0.3276	1.03e-13	0.192302	282.133
rs1983033	A	C	-0.59602	0.09325	0.2848	1.29e-10	0.144717	200.506
rs6498272	T	G	0.604404	0.09119	0.6923	2.67e-11	0.155635	218.421
rs12925224	G	T	0.624741	0.08909	0.6688	1.78e-12	0.172909	247.732
rs7188594	A	C	-0.563523	0.09117	0.3056	5.25e-10	0.134777	184.589
rs12595914	T	G	-0.563523	0.08528	0.4533	3.32e-11	0.157394	221.351
rs6540082	T	G	-0.491031	0.08694	0.5964	1.45e-08	0.116074	155.611
rs150929	T	G	-0.481752	0.08677	0.3651	2.58e-08	0.107596	142.873
rs30958	G	T	0.539397	0.09706	0.7539	2.32e-08	0.107962	143.419
rs3844222	G	T	1.35363	0.0896	0.5621	1.36e-53	0.902025	10909.9
rs7186875	C	A	0.578391	0.09559	0.7331	1.16e-09	0.130914	178.501
rs8076927	G	T	0.472567	0.08544	0.5835	2.94e-08	0.108546	144.289
rs6565631	C	A	0.601115	0.09994	0.7751	1.39e-09	0.125977	170.8
rs4567782	C	A	0.548008	0.08616	0.6109	1.73e-10	0.142769	197.359
rs4792390	A	C	-0.776964	0.09028	0.3199	3.96e-18	0.262675	422.161
rs9889777	C	A	0.514834	0.09111	0.6923	1.4e-08	0.112924	150.849
rs6505863	C	A	0.71335	0.09359	0.7157	1.52e-14	0.207082	309.481
rs1154205	G	T	0.519984	0.0856	0.4628	1.09e-09	0.134443	184.061
rs17647119	A	C	-0.565634	0.1007	0.2214	1.57e-08	0.110304	146.916
rs8095811	G	T	-2.12528	0.2471	0.05434	6.04e-24	0.464213	1026.7
rs1792746	A	C	-0.623435	0.08744	0.3795	7.84e-13	0.183048	265.514
rs10513889	C	A	0.468245	0.08528	0.5832	3.69e-08	0.106591	141.381
rs1683564	A	C	-0.639227	0.09313	0.2865	4.87e-12	0.167055	237.663
rs4332846	A	C	-0.583332	0.08519	0.5443	6.21e-12	0.168803	240.654
rs4808027	G	T	0.614645	0.1043	0.23	2.88e-09	0.133813	183.064
rs3829647	G	T	0.491023	0.08798	0.6535	2.16e-08	0.10919	145.25
rs11883054	G	T	0.809232	0.09519	0.7254	8.53e-18	0.260888	418.275
rs10416371	C	A	0.541161	0.08627	0.4367	3.06e-10	0.144081	199.476
rs3745720	C	A	0.617483	0.08453	0.5349	2.19e-13	0.189714	277.446
rs6046115	T	G	-0.67119	0.08508	0.4625	2.24e-15	0.223981	342.024
rs6060124	A	C	-0.756513	0.1134	0.1651	1.36e-11	0.157777	221.991
rs2870132	A	C	-0.584113	0.1066	0.1934	3.4e-08	0.106448	141.168
rs1321947	A	C	-0.517179	0.08434	0.4494	7.73e-10	0.132367	180.785
rs886856	G	T	-0.567572	0.09254	0.2842	7.01e-10	0.131065	178.739
rs6516819	G	T	0.586088	0.08564	0.5802	6.35e-12	0.167331	238.134
rs4148124	C	A	0.700978	0.08845	0.6535	1.5e-15	0.22253	339.174
rs197559	G	T	0.493969	0.08473	0.5286	5.03e-09	0.121604	164.049
rs2236674	A	C	-0.63074	0.08952	0.6228	1.39e-12	0.186918	272.418
rs9325969	T	G	-0.501536	0.08487	0.4614	3.12e-09	0.12502	169.316
rs5749581	A	C	-0.617345	0.08496	0.5209	2.9e-13	0.190224	278.369
TSH
rs12067433	T	G	-0.1284	0.028	0.309	4.57e-06	0.00704039	23.3909
rs189481313	T	C	0.4686	0.1031	0.01634	5.5e-06	0.00705881	23.4526
rs78197301	A	G	0.1989	0.0447	0.08398	8.71e-06	0.00608668	20.2029
rs9837628	A	C	0.1726	0.0366	0.13723	2.45e-06	0.00705433	23.4376
rs77455438	G	A	-0.3243	0.071	0.03231	5.01e-06	0.00657653	21.8396
rs1482368	A	C	-0.1525	0.0345	0.15647	9.77e-06	0.00613905	20.3778
rs4704397	A	G	0.1386	0.0247	0.39151	2.04e-08	0.00915277	30.4739
rs13184919	C	T	-0.1696	0.0353	0.14662	1.58e-06	0.00719809	23.9187
rs56348581	A	C	0.1428	0.0321	0.20326	8.51e-06	0.00660473	21.9339
rs75409071	T	C	0.3822	0.0811	0.0297	2.45e-06	0.00841926	28.011
rs815868	A	G	0.262	0.0552	0.94724	2.09e-06	0.00686116	22.7913
rs10983701	A	G	0.1227	0.0267	0.67439	4.27e-06	0.00661193	21.9579
rs72812080	T	G	0.3104	0.0672	0.03528	3.8e-06	0.00655848	21.7793
rs2173793	A	C	-0.2194	0.0478	0.07637	4.37e-06	0.00679085	22.5562
rs9542260	G	A	0.1423	0.0312	0.72934	4.9e-06	0.00799455	26.5866
rs9513087	T	A	0.1523	0.0326	0.1737	3.09e-06	0.00665836	22.1132
rs12434610	T	C	-0.126	0.028	0.30518	6.92e-06	0.00673286	22.3623
rs10438630	C	G	0.1633	0.0345	0.15688	2.14e-06	0.00705439	23.4378
rs117201352	A	T	-0.4638	0.1004	0.0178	3.89e-06	0.00752162	25.0019
rs12052173	T	C	0.1709	0.038	0.12363	6.76e-06	0.00632886	21.0119
rs63190564	A	T	0.2319	0.0492	0.07558	2.45e-06	0.00751463	24.9785
rs147348682	G	T	-0.3216	0.0721	0.03104	8.32e-06	0.00622142	20.653
TRH
rs6673223	G	T	0.1354	0.0279	0.29446	1.17e-06	0.00761755	25.3232
rs77193659	T	C	0.4419	0.0989	0.01596	7.76e-06	0.00613372	20.36
rs112627809	T	C	0.1768	0.0378	0.13874	2.95e-06	0.00747017	24.8296
rs11707880	G	A	0.2463	0.051	0.06249	1.38e-06	0.00710796	23.617
rs11719130	C	G	-0.1334	0.0285	0.75398	2.82e-06	0.00660194	21.9246
rs7430281	C	T	-0.2418	0.0532	0.92411	5.5e-06	0.0082007	27.2778
rs115176719	A	G	-0.318	0.0694	0.03193	4.57e-06	0.00625158	20.7537
rs72951372	A	G	0.4572	0.0871	0.02096	1.51e-07	0.00857895	28.5469
rs73141765	A	G	-0.486	0.1067	0.01383	5.25e-06	0.00644283	21.3927
rs60602178	G	A	0.2262	0.05	0.0678	6.03e-06	0.00646776	21.476
rs10074269	C	T	0.1181	0.0258	0.34955	4.47e-06	0.00634239	21.0571
rs75839186	T	C	0.3667	0.0816	0.02747	7.08e-06	0.00718478	23.8741
rs978149	G	A	-0.1473	0.0254	0.62673	6.17e-09	0.0101517	33.834
rs2890718	A	G	0.1172	0.0255	0.47517	4.17e-06	0.00685098	22.7573
rs1392084	G	A	0.1371	0.0285	0.75256	1.48e-06	0.00700029	23.2568
rs72790578	T	A	0.2681	0.0595	0.06086	6.76e-06	0.00821648	27.3307
rs11191816	A	G	-0.1297	0.0291	0.26184	8.32e-06	0.00650274	21.593
rs4620718	A	C	0.1208	0.0257	0.38251	2.69e-06	0.00689345	22.8993
rs114039194	T	C	-0.2472	0.0558	0.05386	9.55e-06	0.006228	20.6749
rs12602775	T	C	0.1208	0.0259	0.45506	3.16e-06	0.00723738	24.0502
rs646019	C	A	0.1265	0.0276	0.63991	4.57e-06	0.00737464	24.5097
rs151166754	T	C	-0.3905	0.0808	0.02646	1.38e-06	0.00785626	26.123
rs79848849	A	C	0.2497	0.0561	0.05297	8.71e-06	0.00625548	20.7667
rs9975392	T	C	0.1167	0.0262	0.58013	8.51e-06	0.00663456	22.0336
rs5757973	G	T	0.2513	0.0402	0.89028	3.98e-10	0.0123375	41.2099
rs146428941	T	C	-0.631	0.118	0.01451	8.91e-08	0.011387	37.9983
THRɑ:
rs148209682	G	T	-0.2707	0.0597	0.04514	5.62e-06	0.00631695	20.9721
rs77108305	C	T	-0.236	0.0517	0.0606	5.01e-06	0.00634128	21.0534
rs144369817	C	T	-0.3405	0.075	0.02818	5.5e-06	0.00635025	21.0834
rs10074673	C	T	0.7225	0.1535	0.99265	2.51e-06	0.00761709	25.3217
rs141463960	C	T	-0.3915	0.0853	0.02573	4.47e-06	0.00768445	25.5473
rs118183012	A	G	0.4494	0.1015	0.01819	9.55e-06	0.00721367	23.9708
rs72673751	C	T	-0.1619	0.0321	0.18949	4.57e-07	0.00805134	26.777
rs79032992	A	G	-0.4619	0.101	0.0204	4.79e-06	0.00852717	28.3731
rs11010239	G	C	-0.2292	0.0507	0.06694	6.31e-06	0.00656228	21.792
rs4612929	T	C	0.1544	0.0346	0.15419	8.13e-06	0.00621804	20.6417
rs66907603	A	G	-0.2926	0.0623	0.04148	2.69e-06	0.00680798	22.6135
rs79540293	A	G	0.345	0.0775	0.02874	8.71e-06	0.00664493	22.0683
rs12708983	C	T	-0.2827	0.0632	0.0506	7.59e-06	0.00767859	25.5277
rs11151487	T	C	-0.1741	0.0389	0.11973	7.76e-06	0.0063892	21.2135
rs148782590	C	G	0.5237	0.1043	0.01489	5.13e-07	0.0080459	26.7587
rs146435941	A	G	0.4826	0.1037	0.01552	3.24e-06	0.0071171	23.6476
TP
rs34427822	G	C	-0.2452	0.0542	0.05533	6.17e-06	0.00628509	20.8657
rs6691655	T	C	0.1517	0.0335	0.83931	5.75e-06	0.00620744	20.6063
rs11163949	G	A	-0.331	0.0675	0.03577	9.55e-07	0.00755763	25.1225
rs203688	A	G	-0.143	0.0253	0.61219	1.62e-08	0.00970973	32.3465
rs10153681	C	T	0.1507	0.0317	0.18879	1.95e-06	0.00695615	23.1091
rs149056072	T	C	-0.4204	0.0935	0.02064	6.92e-06	0.00714509	23.7413
rs74480769	G	A	-0.4387	0.0734	0.0317	2.24e-09	0.011815	39.4438
rs412685	G	A	0.1211	0.0271	0.28426	8.13e-06	0.00596746	19.8048
rs1262478	A	C	0.1445	0.0319	0.18048	5.75e-06	0.00617667	20.5035
rs138187336	A	T	-0.2591	0.0565	0.05323	4.47e-06	0.00676653	22.4748
rs10124988	T	C	0.1492	0.033	0.83123	6.31e-06	0.00624574	20.7342
rs10839574	T	C	0.1081	0.0243	0.48474	8.71e-06	0.00583736	19.3705
rs7971940	C	T	0.5255	0.1152	0.01373	5.01e-06	0.00747897	24.859
rs147020624	C	T	0.3795	0.0851	0.02897	8.13e-06	0.00810279	26.9495
rs72654055	A	G	-0.1552	0.035	0.14428	9.33e-06	0.00594773	19.739
rs148782730	A	G	0.3729	0.0795	0.02829	2.75e-06	0.00764512	25.4156
rs56284011	C	G	-0.319	0.0656	0.03943	1.15e-06	0.00770845	25.6277
rs72490479	A	G	0.1208	0.0257	0.59501	2.45e-06	0.00703287	23.3658
rs4447498	T	C	0.2301	0.0471	0.07866	1.02e-06	0.00767427	25.5132
rs6047649	A	T	0.2392	0.0504	0.93189	2.09e-06	0.0072632	24.1366
TG
rs10797501	T	C	0.1372	0.0282	0.67113	1.12e-06	0.00830939	27.6424
rs113286431	C	T	0.3982	0.0846	0.02641	2.51e-06	0.00815412	27.1216
rs35122733	A	G	-0.2545	0.0575	0.0522	9.55e-06	0.00640904	21.2798
rs11164213	T	C	0.1167	0.0258	0.35715	6.03e-06	0.00625363	20.7605
rs403218	A	G	0.128	0.0261	0.37737	9.55e-07	0.00769923	25.5968
rs111724119	G	C	0.6034	0.1293	0.01065	3.09e-06	0.00767256	25.5075
rs116408449	C	T	-0.4645	0.1013	0.01624	4.57e-06	0.00689409	22.9015
rs10020189	T	C	0.1497	0.0316	0.26496	2.19e-06	0.00872901	29.0506
rs115295277	G	A	0.4685	0.0921	0.01828	3.63e-07	0.00787795	26.1957
rs116272260	A	T	0.2861	0.0643	0.0385	8.51e-06	0.00606004	20.114
rs2345067	C	T	0.1128	0.0255	0.42034	9.77e-06	0.00620044	20.5829
rs141700468	C	G	0.4634	0.103	0.0165	6.76e-06	0.00696948	23.1537
rs2125484	G	A	0.1136	0.0256	0.57503	8.91e-06	0.00630718	20.9395
rs111815561	G	C	-0.2764	0.0595	0.05017	3.39e-06	0.00728108	24.1965
rs11602764	G	A	-0.1266	0.0278	0.27012	5.37e-06	0.00631983	20.9817
rs2342232	C	T	0.3486	0.0757	0.03608	4.07e-06	0.00845264	28.123
rs2526073	T	G	-0.1178	0.0264	0.3179	7.94e-06	0.0060181	19.9739
rs118067795	A	G	0.2736	0.0619	0.04616	9.77e-06	0.00659179	21.8906
rs140474327	G	C	-0.4915	0.0927	0.02344	1.15e-07	0.0110595	36.8931
rs113296305	T	C	0.3491	0.0752	0.03499	3.39e-06	0.00823011	27.3764
rs11904873	A	T	0.2927	0.0656	0.04081	7.94e-06	0.00670728	22.2767
rs62227772	A	G	0.2081	0.0462	0.07873	6.76e-06	0.00628205	20.8555
rs739073	T	G	-0.1995	0.0447	0.09377	8.13e-06	0.00676423	22.4672
Reverse MR analysis
GD/HT/Hypothyroidism/Hyperthyroidism
rs798041	C	T	-0.3744	0.084	0.415	8.32e-06	0.0680621	15441.1
rs12747089	C	T	0.5839	0.1223	0.1434	1.81e-06	0.0837595	19327.8
rs140311238	A	G	2.1019	0.4515	0.01236	3.24e-06	0.107863	25562.2
rs11888428	T	G	2.6852	0.5806	0.008028	3.75e-06	0.114839	27430
rs77242027	G	A	3.2694	0.6505	0.00678	5e-07	0.14396	35555.4
rs12215352	C	T	1.4408	0.3169	0.02273	5.45e-06	0.0922256	21479.9
rs4870916	T	C	0.5581	0.1258	0.1337	9.17e-06	0.0721529	16441.3
rs142504594	G	A	1.4051	0.3137	0.02331	7.47e-06	0.0898966	20883.9
rs117517824	C	T	1.9548	0.4337	0.01321	6.56e-06	0.0996236	23393.6
rs884289	G	A	0.612	0.1298	0.1273	2.43e-06	0.0832197	19192
rs10509200	C	T	0.4788	0.1013	0.2223	2.29e-06	0.0792665	18201.8
rs612409	G	A	-0.3859	0.0833	0.4872	3.57e-06	0.0744106	16997.1
rs148403448	T	G	3.3328	0.7413	0.005249	6.93e-06	0.115995	27742.3
rs77819332	T	C	3.3421	0.7224	0.005723	3.73e-06	0.127116	30789.4
rs2417873	A	G	0.504	0.1085	0.1883	3.41e-06	0.0776492	17799.1
rs8096632	C	G	0.6397	0.1412	0.1042	5.85e-06	0.0763944	17487.7
rs144149638	T	C	1.8738	0.4085	0.01452	4.51e-06	0.100483	23617.8
rs150607601	T	C	1.5125	0.3263	0.02121	3.57e-06	0.0949841	22189.8
TC
rs4870916	T	C	0.5581	0.1258	0.1337	9.17e-06	0.0721529	16441.3
rs884289	G	A	0.612	0.1298	0.1273	2.43e-06	0.0832197	19192
rs10509200	C	T	0.4788	0.1013	0.2223	2.29e-06	0.0792665	18201.8
rs612409	G	A	-0.3859	0.0833	0.4872	3.57e-06	0.0744106	16997.1
rs2417873	A	G	0.504	0.1085	0.1883	3.41e-06	0.0776492	17799.1
TSH/TRH/THRɑ/TP/TG
rs798041	C	T	-0.3744	0.084	0.415	8.32e-06	0.0680621	15441.1
rs12747089	C	T	0.5839	0.1223	0.1434	1.81e-06	0.0837595	19327.8
rs140311238	A	G	2.1019	0.4515	0.01236	3.24e-06	0.107863	25562.2
rs11888428	T	G	2.6852	0.5806	0.008028	3.75e-06	0.114839	27430
rs77242027	G	A	3.2694	0.6505	0.00678	5e-07	0.14396	35555.4
rs12215352	C	T	1.4408	0.3169	0.02273	5.45e-06	0.0922256	21479.9
rs4870916	T	C	0.5581	0.1258	0.1337	9.17e-06	0.0721529	16441.3
rs117517824	C	T	1.9548	0.4337	0.01321	6.56e-06	0.0996236	23393.6
rs884289	G	A	0.612	0.1298	0.1273	2.43e-06	0.0832197	19192
rs10509200	C	T	0.4788	0.1013	0.2223	2.29e-06	0.0792665	18201.8
rs612409	G	A	-0.3859	0.0833	0.4872	3.57e-06	0.0744106	16997.1
rs148403448	T	G	3.3328	0.7413	0.005249	6.93e-06	0.115995	27742.3
rs77819332	T	C	3.3421	0.7224	0.005723	3.73e-06	0.127116	30789.4
rs2417873	A	G	0.504	0.1085	0.1883	3.41e-06	0.0776492	17799.1
rs8096632	C	G	0.6397	0.1412	0.1042	5.85e-06	0.0763944	17487.7
rs144149638	T	C	1.8738	0.4085	0.01452	4.51e-06	0.100483	23617.8
rs150607601	T	C	1.5125	0.3263	0.02121	3.57e-06	0.0949841	22189.8
TBG
rs12747089	C	T	0.5839	0.1223	0.1434	1.81e-06	0.0837595	19327.8
rs77242027	G	A	3.2694	0.6505	0.00678	5e-07	0.14396	35555.4
rs10509200	C	T	0.4788	0.1013	0.2223	2.29e-06	0.0792665	18201.8
rs612409	G	A	-0.3859	0.0833	0.4872	3.57e-06	0.0744106	16997.1
